# Supplementary material for: Prevalence of Biogenic Amines and Their Relation to the Bacterial Content in Ripened Cheeses on the Retail Market in Poland
Source: Foods. 2025 Jul 15;14(14):2478. doi: 10.3390/foods14142478 (PMC12294292; doi:10.3390/foods14142478)
Supplement: Supplementary file 1 [file foods-14-02478-s001.zip]

Archive with 1 entries (1 files):
- foods-3709681-supplementary.pdf
